# Supplementary material for: Determinants of Meningococcal ACWY vaccination in adolescents in the US: completion and compliance with the CDC recommendations
Source: Hum Vaccin Immunother. 2019 Aug 16;16(1):176–88. doi: 10.1080/21645515.2019.1632679 (PMC7012109; doi:10.1080/21645515.2019.1632679)
Supplement: Supplemental Material [file khvi-16-01-1632679-s001.zip]

Archive with 2 entries (2 files):
- Bridging Gaps Supplementary tables.docx
- Supplemetary Fig 1_Bridging gaps.pptx
